# Supplementary material for: Interleukin-35 impairs human NK cell effector functions and induces their ILC1-like conversion with tissue residency features
Source: Nat Commun. 2025 Jul 3;16:6135. doi: 10.1038/s41467-025-61196-0 (PMC12229632; doi:10.1038/s41467-025-61196-0)
Supplement: Supplementary file 4 — Source Data [file 41467_2025_61196_MOESM4_ESM.xlsx]

## Sheet: Fig 1a %CD25+IFNg+
Experiment ID	Medium	IL-35	IL-12	IL-12+IL-35	IL-15	IL-15+IL-35	IL-18	IL-18+IL-35	IL-12+IL-15	IL-12+IL-15+IL-35	IL-12+IL-18	IL-12+IL-18+IL-35	IL-15+IL-18	IL-15+IL-18+IL-35	IL-2	IL-2+IL-35	IL-2+IL-12	IL-2+IL-12+IL-35
LRB06	0.044	0.047	2.24	0.61	1.33	0.67	0.42	0.26	43.2	10.3	65.3	32.6	24.7	5.53	0.22	0.1	3.79	0.75
LRB07	0.018	0.018	0.8	0.27	2.36	1.18	0.24	0.19	23	3.95	76.7	30.9	21	6.55	0.12	0.091	1.61	1.07
LRB08	0.043	0.031	5.56	1.62	3.14	2.16	0.43	0.3	32.3	20.1	69.1	43.2	20.5	15.1	1.82	0.25	9.15	2.83
LRB09	0.03	0.33	6.97	0.53	9.99	7.16	1.76	1.36	32.9	17.1	86.3	58.6	37.7	9.02	3.21	0.26	21	11.4

## Sheet: Fig 1b %activation markers 
	IFNγ		CD25		4-1BB		PD-L1		LAG3		CD69
Experiment ID	IL-12+IL-18	IL-12+IL-18+IL-35	IL-12+IL-18	IL-12+IL-18+IL-35	IL-12+IL-18	IL-12+IL-18+IL-35	IL-12+IL-18	IL-12+IL-18+IL-35	IL-12+IL-18	IL-12+IL-18+IL-35	IL-12+IL-18	IL-12+IL-18+IL-35
VP163	76.1	33.5	80.5	40.8	97.4	35.3	67.9	26.7	46.4	8.22	97.2	93.8
VP164	52.6	34.2	70.7	56.4	54.3	30.4	47.6	30.1	26.1	16.9	93.2	89.7
VP162	69.6	36.5	90.2	66	55.4	32.2	61.4	31.7	17.6	9.92
VP150	74.8	32.8	95.7	73.7	65.5	37.7	71	32.2	10.6	4.2	95.7	90.3
LRB15VP136	85.9	49.8	92.8	75.2	56.7	28.3	69.1	29.9	12.1	6.03	95.5	91.2
VP125	71.9	39.6	90.4	62.7	37	17.5	52.3	19.7	8.53	3.57	93.6	82.8

## Sheet: Fig 1c Tsne
Experiment ID	Medium	IL-35	IL-12+IL-18	IL-12+IL-18+IL-35
VP162	0	0.029	68.3	36.9
VP150	0.07	0.078	79.5	41.8
VP125	0.17	0.46	72.9	40.9
VP139LRB15	0.017	0.017	81.5	41.5
VP163	0.12	0.052	72.9	24.8
VP164	0.065	0.11	71.3	41.6

## Sheet: Fig 1d cytokines dosage ratio
	IFN-γ		TNF-α		GM-CSF		CCL3		CCL4		XCL1		Flt3-L
Experiment ID	IL-12+IL-18	IL-12+IL-18+IL-35	IL-12+IL-18	IL-12+IL-18+IL-35	IL-12+IL-18	IL-12+IL-18+IL-35	IL-12+IL-18	IL-12+IL-18+IL-35	IL-12+IL-18	IL-12+IL-18+IL-35	IL-12+IL-18	IL-12+IL-18+IL-35	IL-12+IL-18	IL-12+IL-18+IL-35
VP125	1	0.33	1	0.23	1	0.36	1	0.43	1	0.79	1	0.66
VP150-1	1	0.22	1	0.48	1	0.28	1	0.43	1	0.64	1	0	1	0
VP150-3	1	0.22	1	0.11	1	0.3	1	0.4	1	0.65	1	0.68	1	0
VP139	1	0.39	1	0.27	1	0.42	1	0.23	1	0.37	1	0.7	1	0
VP140	1	0.52	1	0.65	1	0.6	1	0.68	1	0.92	1	0.98	1	1.13
LRB07	1	0.34	1	0.35	1	0.34	1	0.44	1	0.64
	raw data to calculate the ratio are presented in supp fig 1g

## Sheet: Fig 1e Tbet EOMES MFI ratio
	T-bet		EOMES
Experiment ID	IL-12+IL-18	IL-12+IL-18+IL-35	IL-12+IL-18	IL-12+IL-18+IL-35
VP163	1	0.648	1	0.764
VP166	1	0.619	1	0.927
VP164	1	0.7833	1	0.879
VP168 all blood	1	0.537	1	0.78
VP168 CLP4	1	0.676	1	0.746
VP168 CLP5	1	0.581	1	0.746
VP168 CLP6	1	0.639	1	0.701
	raw data to calculate the ratio are presented in supp fig 1h

## Sheet: Fig 1f  VEGF-A IL-8 CCL5 dosage
	VEGF-A				IL-8				CCL5
Experiment ID	Medium	IL-35	IL-12+IL-18	IL-12+IL-18+IL-35	Medium	IL-35	IL-12+IL-18	IL-12+IL-18+IL-35	Medium	IL-35	IL-12+IL-18	IL-12+IL-18+IL-35
VP125	0	54.53	17.34	69.57	3.88	5.33	100.82	85.5	0	108.41	359.91	681.86
VP150-1	0	0	38.59	180.13	48.68	39.08	496.19	972.18	221.36	203.04	1124.77	1582.35
VP150-3	0	67.68	57.5	209.06	44.54	288.44	731.27	1241.26	76.25	107.69	1331.98	1397.84
VP139	0	75.48	47.49	159.94					264.7	619.72	1169.54	1181.54
VP140	0	73.92	65.55	157.27		21.71	119.97	257.78	0	1199.46	1322.81	1729.24
LRB07			55.18	112.27							1029.61	1536.77

## Sheet: Fig 1g  % IL-35 receptors
	GP130									IL-12Rβ2									IL-27Rα
Experiment ID	Medium	IL-12	IL-15	IL-18	IL-12+IL-15	IL-12+IL-18	IL-15+IL-18	IL-2	IL-2+IL-12	Medium	IL-12	IL-15	IL-18	IL-12+IL-15	IL-12+IL-18	IL-15+IL-18	IL-2	IL-2+IL-12	Medium	IL-12	IL-15	IL-18	IL-12+IL-15	IL-12+IL-18	IL-15+IL-18	IL-2	IL-2+IL-12
LRB78 CLP1	2.73	71.6	2.93	5.46	64.2	58.2	5.63	2.48	65.5	6.57	23.1	47.8	29.7	69.5	90.1	92	38.4	61.9	40.5	80	93.1	92.3	94.2	87.6	98.7	88.3	91.8
LRB78 CLP2	2.35	25.3	3.26	3.63	40	48.2	4.73	2.65	36.6	2.69	4.98	18	8.24	17.2	29.6	49.2	13.5	14.7	45.7	64.2	96.2	88.5	95.6	90.5	98.9	93.9	94.5
LRB78 CLP3	2.33	28.8	2.14	3.53	30.1	29.6	2.88	2.13	29.4	2.91	4.37	15.7	6.87	10.5	23.9	34.9	13.6	10.6	37.1	47.2	86.3	66.7	86.9	81.6	95.8	78.5	81.1

## Sheet: Fig 2c % cycling cells
	D3		D5		D7		D9
Experiment ID	IL-2	IL-2+IL-35	IL-2	IL-2+IL-35	IL-2	IL-2+IL-35	IL-2	IL-2+IL-35
VP160	26.9	9.59	67	23.6	89	50	91.9	73.2
VP161	25.6	16.9	44	19.4	78.5	36.2	88.2	50.8
VP156	1.71	1.06	5.98	1.99	15.3	6.97	48.1	23.5
VP149			6.79	1.78	25	4.64	51.9	8.66
VP102	0.77	0.54	7.46	1.93	30.2	9.04

## Sheet: Fig 2c cell number
	D3		D5		D7		D9
Experiment ID	IL-2	IL-2+IL-35	IL-2	IL-2+IL-35	IL-2	IL-2+IL-35	IL-2	IL-2+IL-35
VP160	31102	30825.7	59202.6	24373.8	120043	29027.8	181053	39531.3
VP161	14634.3	17661.9	25218.4	13691.1	66889.4	14431.2	124028	23345.6
VP156	63717.2	47402.4	61366.6	45995.2	75497.9	35972.9	74525.7	31793.3

## Sheet: Fig 2e %viab cells ratio
	overnight priming in Medium										overnight priming in IL-12										overnight priming in IL-15										overnight priming in IL-12+IL-15
	D3		D5		D7		D9				D3		D5		D7		D9				D3		D5		D7		D9				D3		D5		D7		D9
Experiment ID	IL-2	IL-2+IL-35	IL-2	IL-2+IL-35	IL-2	IL-2+IL-35	IL-2	IL-2+IL-35		Experiment ID	IL-2	IL-2+IL-35	IL-2	IL-2+IL-35	IL-2	IL-2+IL-35	IL-2	IL-2+IL-35		Experiment ID	IL-2	IL-2+IL-35	IL-2	IL-2+IL-35	IL-2	IL-2+IL-35	IL-2	IL-2+IL-35		Experiment ID	IL-2	IL-2+IL-35	IL-2	IL-2+IL-35	IL-2	IL-2+IL-35	IL-2	IL-2+IL-35
VP102	1	0.948296	1	0.931646	1	0.910334				VP102	1	0.815094	1	0.750983	1	0.6816				VP102	1	0.948296	1	0.931646	1	0.910334				VP102	1	0.859102	1	0.787234	1	0.698333
VP160	1	0.940113	1	0.929032	1	0.961283	1	1.00912		VP160	1	0.95221	1	0.909586	1	0.969178	1	1.07645		VP160	1	0.940113	1	0.929032	1	0.961283	1	1.00912		VP160	1	0.9773	1	0.907527	1	0.927455	1	1.03
VP161	1	0.96732	1	0.919321	1	0.926004	1	0.989213		VP161	1	0.941309	1	0.919302	1	0.880423	1	0.929336		VP161	1	0.96732	1	0.919321	1	0.926004	1	0.989213		VP161	1	0.972881	1	0.896034	1	0.861668	1	0.955724
VP156	1	0.993407	1	0.958797	1	0.974886	1	0.974886		VP156	1	0.941048	1	0.90319	1	0.891685	1	0.942177		VP156	1	0.993407	1	0.958797	1	0.974886	1	0.974886		VP156	1	0.932297	1	0.904922	1	0.88914	1	0.951501
VP149			1	0.973176	1	1.01098	1	1.01222		VP149			1	0.947598	1	0.947537	1	0.947027		VP149			1	0.973176	1	1.01098	1	1.01222		VP149			1	0.991304	1	0.997807	1	0.999

[truncated: 30 more sheets: Fig3b IFNg expression, Fig3c cytokines dosage ratio, Fig 3d % apoptosis, Fig 3e MFI ActivatingR ratio , Fig 3g MFI InhibitoryR ratio, Fig 4h %IL35 receptor on NK pop, Fig4i-j IFNg and VEFG-A dosage, Fig 5a %ILC1like , Fig 5b-c MFI Tbet EOMES, Fig5d ILC1like markers prolif, Fig 5e MFI IFNg reversion ratio, Fig 5f %CD9+CD103+ reversion, Fig 6b active TGFb dosage, Fig6d MFI IFNg-Tbet-EOMES ratio, Fig6e % IFNg aTGF, Fig6f %CD9+CD103+ aTGF, SuppFig 1a-b MFI IFNgCD25 ratio, SuppFig1c viability ratio, SuppFig1d-e CD25 IFNg dose resp, SuppFig 1g cytokine dosage  …]
